# Supplementary material for: Deficiency of the bZIP transcription factors Mafg and Mafk causes misexpression of genes in distinct pathways and results in lens embryonic developmental defects
Source: Front Cell Dev Biol. 2022 Aug 26;10:981893. doi: 10.3389/fcell.2022.981893 (PMC9459095; doi:10.3389/fcell.2022.981893)
Supplement: Supplementary file 2 [file Table1.XLSX]

## Sheet: Sheet1
Gene symbol	Fold change (log2)	Control (Mafg+/-:Mafk+/-)	Compound (Mafg-/-:Mafk+/-)	double KO (Mafg-/-:Mafk-/-)
Gm15564	-12.3309	27.7843	12.4201	0
Tep1	-11.4143	14.715	9.75769	0
Gltscr1	-10.3136	6.86023	8.25218	0
Alox15	-9.9583	5.361	1.60271	0
Plekhg3	-9.31111	34.2397	5.10014	0.0501268
Zdhhc6	-7.26862	12.1842	10.1564	0.0725754
Tenm3	-6.19512	70.5244	162.916	0.956935
Arhgap42	-5.43343	3.41064	1.46774	0.0725754
Sbno2	-4.7486	3.47716	2.5395	0.124796
Pde2a	-4.64549	10.3713	8.18248	0.408781
Mafk	-4.12152	5.69102	4.80109	0.317188
Zfp143	-4.10057	14.5561	8.89994	0.843974
Wdfy3	-3.93979	15.2375	13.6357	0.99258
Wdr41	-3.7494	27.4931	2.50563	2.04104
Lars2	-3.65688	264.253	121.912	20.9459
Sipa1l1	-3.63124	38.9729	45.5348	3.1424
Myo7b	-3.62591	100.814	50.0736	8.16134
Cc2d2a	-3.61151	18.2106	11.9723	1.4883
8030462N17Rik	-3.34206	14.0008	8.7586	1.37373
Gm28036	-3.03014	12.7303	1.9117	1.55651
Psd3	-2.97777	10.969	12.7545	1.38873
Wdr25	-2.58214	3.43167	4.64972	0.568724
Map3k12	-2.57231	14.4556	12.4245	2.42638
Dpy30	-2.48668	4.9308	2.50828	0.875371
Krt40	-2.47131	3.69153	0.86184	0.658734
Trex1	-2.4304	35.1638	5.82736	6.51874
Mafg	-2.35534	122.73	18.3941	23.9775
Gjb6	-2.33452	1.06561	1.38195	0.203687
Dytn	-2.28177	3.41533	0.495426	0.703476
Depdc5	-2.24141	8.28117	7.42212	1.74581
9330175E14Rik	-2.23002	6.75201	1.81209	1.43717
Pikfyve	-2.20874	19.1564	19.3686	4.1449
Gm28035	-2.20145	10.447	1.67631	2.2661
Epb4.1l2	-2.17284	101.563	93.5578	22.5201
Cdk18	-2.13561	2.65267	1.45099	0.59601
Cnot8	-2.09166	21.103	15.6052	4.94631
Phf7	-2.04377	2.97771	3.49817	0.713445
Plekhh2	-1.92525	11.8684	0.0934092	3.12006
Per2	-1.87164	23.2072	12.4493	6.33717
Fbxw7	-1.842	7.49103	20.2839	2.08478
Ankrd11	-1.83924	93.795	42.5034	26.2095
Nlrc5	-1.79304	30.6077	26.0445	8.83217
Npepl1	-1.76497	40.0529	28.4804	11.7811
Msi2	-1.74929	55.764	89.9509	16.5785
Sspn	-1.68781	9.59649	0.826923	2.97283
Ptprg	-1.67731	36.4829	2.86672	11.4087
Rag1	-1.65173	2.10737	0.979023	0.665842
Sh3bgr	-1.63003	6.05185	3.46449	1.95252
Evi5	-1.62483	6.05545	10.6145	1.95892
Cinp	-1.52134	10.7711	10.7372	3.74766
Akap9	-1.51325	30.9427	36.5436	10.8387
Rnf181	-1.50732	8.72287	2.84965	3.06334
5830417I10Rik	-1.43395	6.94922	8.72819	2.56827
Mfsd7c	-1.40881	1.56394	1.8185	0.587527
Srek1	-1.36929	22.9904	17.1172	8.89713
Smoc1	-1.36035	4.66448	7.35146	1.81235
Iqsec3	-1.30886	4.03991	7.48041	1.62459
Myh15	-1.29079	3.51968	1.02738	1.43072
Cdk1	-1.27413	22.7757	22.0699	9.41355
Tvp23a	-1.24741	16.7685	22.0316	7.05937
Sdccag3	-1.23256	22.0914	6.75474	9.39577
Csf1r	-1.22864	3.90959	6.4721	1.66176
Gm12829	-1.21743	2.94336	1.03935	1.26149
Capn3	-1.21265	4591.14	1536.11	1980.96
Nrcam	-1.20918	102.461	42.9711	44.318
Uox	-1.20766	8.77748	2.67465	3.79595
Vma21	-1.16004	23.18	29.389	10.3717
Fas	-1.15496	4.03274	1.50972	1.8042
Rgs8	-1.14099	70.2755	38.4392	31.8608
Actn2	-1.12628	95.3171	34.3346	43.6582
Ankrd28	-1.10463	37.5328	38.6469	17.4551
Zbtb7b	-1.03548	274.71	126.651	134.014
Xbp1	-1.00065	30.5594	7.5421	15.2656
Crk	-0.958551	153.516	136.222	78.9787
Kcnh2	-0.937972	57.3685	21.081	29.9323
Cnrip1	-0.875241	33.7167	16.5969	18.3794
Mdh1	-0.867563	126.089	106.097	69.0933
Tmcc1	-0.859638	36.0723	15.8663	19.8771
Uhrf1bp1	-0.841997	33.2379	13.8811	18.5421
Epha5	-0.836486	3.06735	12.8278	1.71646
Tmem132d	-0.819335	2.02612	5.3103	1.1446
Magi2	-0.802936	44.7728	22.3482	25.6569
Hnf1b	-0.767981	1.86244	0.70269	1.09104
Mypn	-0.767299	11.8621	3.91966	6.96464
Lgi2	-0.7404	311.294	178.385	186.327
Gabbr1	-0.682197	15.3437	35.3814	9.55271
Dnmt3a	-0.643739	70.2906	39.4586	44.9855
Optn	-0.641506	59.4628	31.1586	38.1163
Ccnd3	-0.640562	81.3608	33.1671	52.187
Nudcd3	-0.614151	75.286	41.1378	49.1913
Cyyr1	-0.570238	20.2547	7.02182	13.6419
Map1lc3b	-0.569734	61.2881	31.404	41.2994
Atcay	-0.569642	3.79492	11.8355	2.55438
Gss	-0.53345	235.464	75.1054	162.672
Cdh3	-0.529788	6.2275	14.2637	4.31198
Mtmr3	-0.524401	103.227	49.8715	71.7548
Klhl5	-0.513952	48.497	21.2692	33.9615
Stx1b	0.545649	2.70718	13.0827	3.96151
B3gat1	0.572987	1.23255	4.93915	1.83353
Eps15l1	0.587627	12.5371	3.84689	18.8364
Mybl1	0.594919	2.53202	13.3208	3.82508
Dpysl3	0.614885	30.9495	234.55	47.3977
Tes	0.618689	2.41483	10.7729	3.71493
Plce1	0.628658	1.39479	6.32851	2.15924
Col5a2	0.629973	13.2343	77.6267	20.4803
Kcnn1	0.632601	1.28336	3.97937	1.99164
Pth1r	0.636848	1.41547	6.92333	2.20392
Ascl1	0.641206	2.47399	26.3228	3.86218
Cdc42se1	0.642137	25.7511	15.1347	40.1861
Axl	0.642335	8.20407	22.5992	12.8066
Hopx	0.653618	43.2981	34.8264	68.1256
Wnt4	0.665353	1.52777	5.14898	2.42481
Prkcz	0.67222	1.42314	5.15849	2.27436
Alx4	0.705023	0.870618	3.9958	1.41877
Rxrg	0.728466	1.24734	4.90162	2.07125
Npr3	0.731505	1.42552	6.4694	2.37014
Pygo2	0.75157	41.4056	68.0102	69.7186
Atg7	0.774491	6.03885	1.87371	10.3316
Cdkn1c	0.780908	220.555	183.938	378.962
Qk	0.792866	41.4539	15.7266	71.8393
Tnrc6a	0.795724	3.67196	20.7445	6.3797
Snx22	0.803364	3.66514	1.57123	6.39664
Stx7	0.808044	10.5123	1.00083	18.4201
Insig1	0.818002	62.1698	81.1778	109.598
Epb4.1l1	0.831322	10.848	34.3926	19.3052
Pgrmc1	0.836371	71.1956	122.163	127.133
F3	0.857685	0.619548	2.61406	1.1259
Pfkp	0.859851	3.51828	15.5964	6.39107
Lnp	0.87215	29.6021	13.4848	54.2019
Scube3	0.941747	40.28	34.543	77.3632
Lrrc4b	0.955148	1.57501	9.18388	3.05513
Srl	0.955489	2.74507	9.75124	5.32594
Rnf13	0.965141	16.1761	10.2033	31.5806
Eya3	0.976762	14.8447	3.33185	29.2365
Actr1b	1.0011	40.2263	75.8374	80.5411
Atf5	1.02313	55.9598	95.0998	113.728
Nsg2	1.04708	6.15463	34.987	12.7235
Msi1	1.05531	30.7651	80.8224	63.9395
Astn2	1.05775	1.07387	4.0595	2.2422
Stmn3	1.05893	0.760127	20.5051	1.588
Gclm	1.07184	48.8321	67.3909	102.656
Rnf187	1.12685	98.3514	86.2466	214.802
Mmp2	1.14957	3.49659	17.5909	7.76006
A430105I19Rik	1.15795	11.824	5.60805	26.4098
Slc2a3	1.17556	0.961314	4.69933	2.18147
Eif4e2	1.19093	29.2713	26.6764	66.8202
Parp12	1.22947	0.56275	1.87234	1.3183
Aff3	1.23202	1.42435	6.41265	3.35923
Nlgn3	1.2336	0.772577	6.67441	1.81257
Bptf	1.23713	22.9617	45.6956	54.1374
Rorb	1.28442	11.0977	64.4688	27.0433
Cpne1	1.29889	7.63941	20.2927	18.7956
Gm10116	1.3004	223.555	404.154	550.617
Ftl2	1.30974	54.7994	99.8741	135.85
Ankrd44	1.31421	6.10574	19.1695	15.1957
Gsn	1.32003	154.831	171.504	386.575
Ube2l3	1.34153	24.4076	36.0566	61.8627
Ftl1	1.3525	657.73	1289.5	1679.55
Ubl7	1.3577	16.9058	33.17	43.3372
Gm12164	1.36114	8.22388	15.5098	21.1343
Gm22133	1.3645	137.883	265.245	355.036
Gm15590	1.37048	90.4937	169.268	233.984
Zfp133-ps	1.40694	0.869558	1.08798	2.31002
Gm13696	1.42293	0.91018	0.485651	2.44408
Prmt2	1.45237	5.71825	18.2759	15.6647
Susd2	1.46458	29.8435	49.9185	82.3726
Chtop	1.47472	12.674	19.5451	35.2331
Ubap2	1.48093	15.6241	55.6506	43.6155
Gm20746	1.48556	15.6253	30.3064	43.7639
Zfp57	1.49267	1.30337	4.75696	3.66766
Anks3	1.5238	5.99681	4.49069	17.2475
Ccdc178	1.55409	5.06952	13.0314	14.8956
Nr1d1	1.55817	2.02142	6.08496	5.96792
Nfat5	1.60123	22.4466	35.4859	68.1413
N4bp2	1.62964	14.259	24.0612	44.1284
Spta1	1.65758	25.0958	46.6172	79.1982
Pitpnm1	1.66206	4.01414	21.0985	12.7105
Prr14l	1.70034	7.06775	27.6659	22.9753
Pold2	1.72986	9.77564	9.39266	32.4448
Klhl22	1.7352	32.1273	37.4071	106.981
Slc4a1	1.75521	1.73171	2.9542	5.86082
Ndrg4	1.78525	28.0105	48.9101	96.5266
Ncam1	1.8495	6.86549	47.0318	24.738
Galns	1.85324	5.07371	3.42467	18.3389
Inf2	1.88622	4.31125	2.17978	15.937
Zfyve19	1.92223	2.14358	7.23476	8.14745
Ston2	1.92423	1.97951	2.95579	7.51776
Col3a1	1.95329	10.026	239.865	38.8336
Hfe	1.96277	39.2227	111.455	152.924
Nr2c2	1.96665	7.01371	18.5209	27.4124
Gm20427	2.02413	5.10536	8.65768	20.7783
Sdhb	2.05301	20.1454	44.2311	83.6132
Lum	2.06141	1.92231	25.8088	8.03414
Wdr47	2.10068	2.57634	9.49791	11.073
Col16a1	2.11476	0.874063	19.3758	3.79806
Klf9	2.17165	4.61456	15.7539	20.8017
Ppp1r26	2.17809	3.76253	11.1159	17.0355
Ankrd49	2.18698	2.31432	13.1181	10.5669
Zfyve28	2.25134	6.35459	2.48215	30.3117
Akap13	2.27652	7.47232	8.54514	36.2153
Flnc	2.30619	0.646881	12.7576	3.22438
Proser3	2.33509	0.566709	2.49658	2.88343
Pik3ca	2.37038	3.19727	3.50105	16.5458
Col1a1	2.39857	6.09654	408.355	32.1606
Slc35b2	2.46315	8.48077	12.2043	46.7668
Gm5776	2.47664	2.21289	9.83211	12.3435
Slc48a1	2.48891	29.3315	117.414	164.683
Dcn	2.49853	1.84477	45.8191	10.4397
Ddx17	2.57843	13.8435	87.8458	82.6947
Tmem179	2.59855	2.23113	14.6597	13.5204
Kdm5a	2.63313	7.33353	12.2578	45.5561
1810026J23Rik	2.73688	5.67139	3.28567	37.8387
Nemf	2.77421	4.06808	15.7243	27.8674
Acta1	2.82255	1.5922	34.4407	11.285
Ncapd2	2.85797	5.53349	28.3525	40.1301
Map2k4	3.04794	4.57827	22.2367	37.9017
Pcdh20	3.05987	0.899585	5.78381	7.56835
Tmem265	3.07062	0.2764	0.377252	2.36631
Ehbp1	3.11195	1.9091	8.06661	16.5455
Ankrd23	3.15881	0.382433	4.66778	3.48069
Dlk1	3.18907	0.32559	10.5913	3.00665
Mknk2	3.20118	13.0129	88.672	119.707
Pxdn	3.40697	5.55683	4.7203	59.0163
Hmox1	3.41639	2.17944	9.90087	23.3047
Myl1	3.42166	0.388423	9.13267	4.20603
Nfasc	3.43648	1.40337	12.5715	15.245
Etv1	3.68424	1.65331	23.8974	21.336
Tnnt3	3.90286	0.190193	8.08619	2.89752
Actc1	4.19317	0.36399	22.8665	6.72206
Tnnc2	4.34117	0.0973636	6.06067	2.14708
Ggt5	4.34688	0.0556363	0.973066	1.32955
Ptafr	4.40069	0.367052	4.93555	7.87435
Radil	4.44399	1.66533	16.0986	36.3529
Celsr2	5.06349	1.98499	100.584	66.5534
Camsap1	5.07318	1.15064	10.5824	38.9685
Myh8	5.35551	0.065321	11.2989	2.82058
Myod1	6.36512	0.0878993	5.49282	7.88864
Gm21451	7.74914	0.032263	3.96692	7.98167
Amigo2	7.81644	0	1.19856	1.20953
Zkscan7	8.76691	0	3.21793	2.34674
Sohlh1	9.15103	0	0.110394	3.0602
